# Supplementary material for: EV-B 3D polymerase remodels viral populations through 5′UTR recombination to subvert cardiac antiviral innate immunity
Source: PLoS Pathog. 2026 Jul 24;22(7):e1014441. doi: 10.1371/journal.ppat.1014441 (PMC13426973; doi:10.1371/journal.ppat.1014441)
Supplement: S1 Table — Footprint: CV-B3, Coxsackievirus B3/28; CV-B6, Coxsackievirus B6/Schmitt; F, forward; HH, Hammerhead; HS, Hot spot; R, Reverse; Rec, Recombinant; H, Homologous; NH, non-homologous. (XLSX) [file ppat.1014441.s004.xlsx]

## Sheet: Feuil1
Primers	Sense	Sequence (5'-3')
Plasmids construction
Coxsackievirus B6 strain Schmitt cDNA cloning
HH.CVB6S.1	F	AGGCCGAAAACCCGGTATCCCGGGTTCTTAAAACAGCCTGTGGGTTGTACCC
CVB6S1742-1723MluISalI	R	GTCGACACGCGTGGGTAAGCCCTGGTGCCCTG
3'EndPolyT	R	TTTTTTTTTTTTTTTTTTTTTTTTTTTTTTTCCGCACCGAATGCGGAGAATTTAC
SalI.HH.CVB6S.2	F	GTCGACTGTTTTAACTGATGAGGCCGAAAGGCCGAAAACCCGGTATCCCG
3'endCV- BpolyAMluISalI.2	R	GTCGACACGCGTTTTTTTTTTTTTTTTTTTTTTTTTTTTTTTCCGCACCGAATGCGG AGAATT
H, NH- and NH+ recombinants cloning
TOPO-XL.F	F	CGCGTGTCGACTTGGGCC
TOPO-XL.R	R	CCAAGTCGACACGCGGTCGACACGCGTTTTTTTTTT
Rec. H (HSA)	F	GCACTCTGGTATTGCGGTACCTTTGTGCGCCTGT
Rec. H (HSA)	R	GCAATACCAGAGTGCTAGCGC
Rec.NH+ (HSA)	F	CGGACTGAGTATCAACACTCTGGTATCACGGTACCT
Rec.NH+ (HSA)	R	AGGTACCGTGATACCAGAGTGTTGATACTCAGTCC
Rec.NH- (HSB)	F	GCCATCCGGTGACTATTACAATTCATTGTTAAGTTGAAT
Rec.NH- (HSB)	R	TAGTCACCGGATGGCCACTCC
Rec. H (HSB)	F	ACCATATAGCTATTGGAGTGCCATCCGGTGACCAATAGAGCT
Rec. H (HSB)	R	CACTCCAATAGCTATATGGTAACAATTTCTCAATTGT
Rec.NH+ (HSB)	F	TTTGTGCCACTTAATTTGAACCACTTAGCTTGAAAGAGGTTAAAACATTACA
Rec.NH+ (HSB)	R	TCTTTCAAGCTAAGTGGTTCAAATTAAGTGGCACAAAGCCAACA
Sequencing primers
T7 Promoteur		TAATACGACTCACTATAGG
CVB3/28 742-721		TTTGCTGTATTCAACTTAACAA
Substitution D79H, Y276H and L421A in CV-B3/28 3D polymerase
CV-B3 Mut D79H	F	GCTGGAAGCAGTGCACCACTACGCA
	R	TGCGTAGTGGTGCACTGCTTCCAGC
CV-B3 Mut Y276H	F	CCTGTACAGGGATAAACATCACTTTGTGAGGGGT
	R	ACCCCTCACAAAGTCATGTTTATCCCTGTACAGG
CV-B3 Mut L421A	F	TGCGCTCACTGTGTCTAGCAGCTTGGCATAACGGGGA
	R	TATGCCAAGCTGCTAGACACAGTGAGCGCACGT
RT-semi nested PCR
EnB 1-20	F	TTAAAACAGCCTGTGGGTTG
CVB3/28 1759- 1736	R	AGTATTCATGGTTGGTAAGCCCTG
VP2RevC	R	GGTGCGTAGGTTGATCCATTGGTG
Detection and quantification of viral RNA
E2	F	CCCTGAATGCGGCTAATCC
Sent	F	FAM-AACCGACTACTTTGGGTGTCCGTGTTTC-TAMRA
NC1M	R	ATTGTCACCATAAGCAGCCA
Positive and negative strand RNA ratios
Ev1	R	GATTGTCACCATAAGCAGC
Ev2	F	CCCCTGAATGCGGCTAATC
tag		CGGTCATGGTGGCGAATAA
Ev-probe	F	FAM-CGGAACCGACTACTTTGGGTGTCCGT-TAMRA
tag-Ev1	R	CGGTCATGGTGGCGAATAAGATTGTCACCATAAGCAGC
tag-Ev2	F	CGGTCATGGTGGCGAATAACCCCTGAATGCGGCTAATC
E3Rev-Biot		GGAACCGACTACTTTGGGTGTCCGTG
